# Supplementary material for: A Case of Severe Left-Ventricular Noncompaction Associated with Splicing Altering Variant in the FHOD3 Gene
Source: Genes (Basel). 2022 Feb 7;13(2):309. doi: 10.3390/genes13020309 (PMC8872028; doi:10.3390/genes13020309)
Supplement: Supplementary file 1 [file genes-13-00309-s001.zip]

Archive with 1 entries (1 files):
- genes-1534513-supplementary.pdf
